# Supplementary material for: Organoruthenium Glycomimetics Exhibit High Selectivity and Nanomolar Affinity for Human Galectin‑1
Source: J Med Chem. 2026 Feb 5;69(4):4789–809. doi: 10.1021/acs.jmedchem.5c03436 (PMC12951563; doi:10.1021/acs.jmedchem.5c03436)
Supplement: Supplementary file 2 [file jm5c03436_si_002.csv]

Compound	Smile	FP KI Gal-1 (?M)	FP KI Gal-3 (?M)	ITF KD Gal-1 (?M)	ITF KD Gal-1 (?M)	BLI KD Gal-1 (?M)	BLI KD Gal-1 (?M)	BLI SS KD Gal-1 (?M)	BLI SS KD Gal-1 (?M)	Notes
1	OC[C@H]1O[C@@H](S[C@H]2[C@H](O)[C@H](N3N=NC(C4=CSC=C4)=C3)[C@@H](O)[C@@H](CO)O2)[C@H](O)[C@@H](N5N=NC(C6=CSC=C6)=C5)[C@H]1O	ND	ND	0.001 2 ± 0.000 1	0.010 ± 0.002	ND	ND	ND	ND
11-Cl	[][Ru+]1([N]2=NN([C@H]3[C@H](O)[C@@H](O)[C@H](O[C@H]4[C@H](O)[C@@H](O)[C@@H](O)[C@@H](CO)O4)[C@@H](CO)O3)C=C2C5=CC=CC=[N]51)Cl.CC(C)c6ccc(C)cc6.[Cl-]	61 ± 8	65 ± 11	ND	ND	ND	ND	ND	ND	In the SMILES representation, the ??-arene ligand is listed as a separate component due to limitations of the SMILES format in describing ?-coordination to ruthenium.
11-PF	F[P-](F)(F)(F)(F)F.[][Ru+]1([N]2=NN([C@H]3[C@H](O)[C@@H](O)[C@H](O[C@H]4[C@H](O)[C@@H](O)[C@@H](O)[C@@H](CO)O4)[C@@H](CO)O3)C=C2C5=CC=CC=[N]51)Cl.CC(C)c6ccc(C)cc6	78 ± 6	68 ± 3	ND	ND	ND	ND	ND	ND	In the SMILES representation, the ??-arene ligand is listed as a separate component due to limitations of the SMILES format in describing ?-coordination to ruthenium.
12-Cl	OC[C@H]1O[C@@H](O[C@H]2[C@H](O)[C@@H](N3C=C(C4=CC=CC=[N]4[Ru+](Cl)5[])[N]5=N3)[C@H](OC)O[C@@H]2CO)[C@H](O)[C@@H](O)[C@H]1O.CC(C)c6ccc(C)cc6.[Cl-]	16 ± 2	21 ± 1	ND	ND	ND	ND	ND	ND	In the SMILES representation, the ??-arene ligand is listed as a separate component due to limitations of the SMILES format in describing ?-coordination to ruthenium.
13-Cl	[][Ru+]1(Cl)[N](C=CC=C2)=C2C3=CN(N=[N]31)[C@H]4[C@@H](O)[C@@H](CO)O[C@@H](O[C@H]5[C@H](O)[C@@H](NC(C)=O)[C@H](OC)O[C@@H]5CO)[C@@H]4O.CC(C)c6ccc(C)cc6.[Cl-]	0.9 ± 0.1	237 ± 10	ND	ND	ND	ND	ND	ND	In the SMILES representation, the ??-arene ligand is listed as a separate component due to limitations of the SMILES format in describing ?-coordination to ruthenium.
13-PF	[][Ru+]1(Cl)[N](C=CC=C2)=C2C3=CN(N=[N]31)[C@H]4[C@@H](O)[C@@H](CO)O[C@@H](O[C@H]5[C@H](O)[C@@H](NC(C)=O)[C@H](OC)O[C@@H]5CO)[C@@H]4O.CC(C)c6ccc(C)cc6.F[P-](F)(F)(F)(F)F	0.75 ± 0.02	229 ± 7	ND	ND	ND	ND	ND	ND	In the SMILES representation, the ??-arene ligand is listed as a separate component due to limitations of the SMILES format in describing ?-coordination to ruthenium.
14-Cl	[][Ru+]1([N]2=NN([C@@H]3[C@@H](O)[C@H](O[C@H]4[C@H](O)[C@@H](N5N=[N]6C(C7=[N]([Ru+]6(Cl)[])C=CC=C7)=C5)[C@@H](O)[C@@H](CO)O4)[C@@H](CO)O[C@H]3OC)C=C2C8=CC=CC=[N]81)Cl.CC(C)c9ccc(C)cc9.CC(C)c%10ccc(C)cc%10.[2 Cl-]	0.20 ± 0.04	58 ± 2	ND	ND	ND	ND	ND	ND	In the SMILES representation, the ??-arene ligand is listed as a separate component due to limitations of the SMILES format in describing ?-coordination to ruthenium.
15-Cl	[][Ru+]1([Cl])[N](C=CC=C2)=C2C3=CN([C@H]4[C@@H](O)[C@@H](CO)O[C@@H](S[C@H]5[C@H](O)[C@@H](N6N=[N]7C(C8=[N]([Ru@@+]7([Cl])[])C=CC=C8)=C6)[C@@H](O)[C@@H](CO)O5)[C@@H]4O)N=N31.CC(C)c9ccc(C)cc9.CC(C)c%10ccc(C)cc%10.[Cl-].[Cl-]	0.11 ± 0.01	30 ± 2	ND	ND	0.003 ± 0.001	10 ± 3	0.004 ± 0.001	15 ± 6	In the SMILES representation, the ??-arene ligand is listed as a separate component due to limitations of the SMILES format in describing ?-coordination to ruthenium.
15-BF	[][Ru+]1([Cl])[N](C=CC=C2)=C2C3=CN([C@H]4[C@@H](O)[C@@H](CO)O[C@@H](S[C@H]5[C@H](O)[C@@H](N6N=[N]7C(C8=[N]([Ru@@+]7([Cl])[])C=CC=C8)=C6)[C@@H](O)[C@@H](CO)O5)[C@@H]4O)N=N31.CC(C)c9ccc(C)cc9.CC(C)c%10ccc(C)cc%10.FB(F)F.FB(F)F.[F-].[F-]	0.070 ± 0.025	14 ± 1	0.000 94 ± 0.000 07	3.4 ± 0.7	0.011 ± 0.003	65 ± 23	0.002 ± 0.002	12 ± 5	In the SMILES representation, the ??-arene ligand is listed as a separate component due to limitations of the SMILES format in describing ?-coordination to ruthenium.
15-PF	[][Ru+]1([Cl])[N](C=CC=C2)=C2C3=CN([C@H]4[C@@H](O)[C@@H](CO)O[C@@H](S[C@H]5[C@H](O)[C@@H](N6N=[N]7C(C8=[N]([Ru@@+]7([Cl])[])C=CC=C8)=C6)[C@@H](O)[C@@H](CO)O5)[C@@H]4O)N=N31.CC(C)c9ccc(C)cc9.CC(C)c%10ccc(C)cc%10.F[P-](F)(F)(F)(F)F.F[P-](F)(F)(F)(F)F	0.022 ± 0.012	21 ± 2	0.000 5 ± 0.000 2	9.0 ± 2.0	0.003 ± 0.002	1 ± 0.1	0.003 ± 0.002	16 ± 6	In the SMILES representation, the ??-arene ligand is listed as a separate component due to limitations of the SMILES format in describing ?-coordination to ruthenium.
16-I	[][Ru+]1([I])[N](C=CC=C2)=C2C3=CN([C@H]4[C@@H](O)[C@@H](CO)O[C@@H](S[C@H]5[C@H](O)[C@@H](N6N=[N]7C(C8=[N]([Ru@@+]7([I])[])C=CC=C8)=C6)[C@@H](O)[C@@H](CO)O5)[C@@H]4O)N=N31.CC(C)c9ccc(C)cc9.CC(C)c%10ccc(C)cc%10.[I-].[I-]	0.019 ± 0.011	17 ± 1	ND	ND	ND	ND	ND	ND	In the SMILES representation, the ??-arene ligand is listed as a separate component due to limitations of the SMILES format in describing ?-coordination to ruthenium.
17-Cl	[][Ru+]1([Cl])[N](C=CC=C2)=C2C3=CN([C@H]4[C@@H](O)[C@@H](CO)O[C@@H](S[C@H]5[C@H](O)[C@@H](N6N=[N]7C(C8=[N]([Ru@@+]7([Cl])[])C=CC=C8)=C6)[C@@H](O)[C@@H](CO)O5)[C@@H]4O)N=N31.c9ccccc9.c%10ccccc%10.[Cl-].[Cl-]	0.028 ± 0.007	2.2 ± 0.3	0.002 8 ± 0.000 2	2.8 ± 0.5	ND	ND	ND	ND	In the SMILES representation, the ??-arene ligand is listed as a separate component due to limitations of the SMILES format in describing ?-coordination to ruthenium.
18-Cl	[][Ru@+]1([Cl])[N](C=CC=C2)=C2C3=CN([C@@H]4[C@@H](O)[C@H](S[C@H]5[C@H](O)[C@@H](N6N=N7C(C8=[N]([Ru+]7([Cl])[])C=CC=C8)=C6)[C@@H](O)[C@@H](CO)O5)O[C@H](CO)[C@@H]4O)N=[N]31.Cc9c(C)c(C)c(C)c(C)c9C.Cc%10c(C)c(C)c(C)c(C)c%10C.[Cl-].[Cl-]	0.23 ± 0.06	31 ± 4	ND	ND	ND	ND	ND	ND	In the SMILES representation, the ??-arene ligand is listed as a separate component due to limitations of the SMILES format in describing ?-coordination to ruthenium.
19	OC[C@H]1O[C@@H](O[C@H]2[C@H](O)[C@@H](NC(C)=O)[C@H](OC)O[C@@H]2CO)[C@H](O)[C@@H](N3N=NC(C4=NC=CC=C4)=C3)[C@H]1O	1.9 ± 0.1	6.5 ± 0.6	ND	ND	ND	ND	ND	ND
20	OC[C@H]1O[C@@H](O[C@H]2[C@H](O)[C@@H](N3C=C(C4=CC=CC=N4)N=N3)[C@H](OC)O[C@@H]2CO)[C@H](O)[C@@H](N5N=NC(C6=NC=CC=C6)=C5)[C@H]1O	0.70 ± 0.11	0.27 ± 0.04	ND	ND	ND	ND	ND	ND
21	OC[C@H]1O[C@@H](S[C@H]2[C@H](O)[C@@H](N3N=NC(C4=NC=CC=C4)=C3)[C@@H](O)[C@@H](CO)O2)[C@H](O)[C@@H](N5N=NC(C6=NC=CC=C6)=C5)[C@H]1O	0.16 ± 0.05	0.25 ± 0.02	ND	ND	ND	ND	ND	ND
GB0139	FC1=CC=CC(C2=CN([C@H]3[C@@H](O)[C@@H](CO)O[C@@H](S[C@H]4[C@H](O)[C@H](N5N=NC(C6=CC(F)=CC=C6)=C5)[C@@H](O)[C@@H](CO)O4)[C@@H]3O)N=N2)=C1	0.12 ± 0.01	0.008 ± 0.001d	0.08 ± 0.01	0.002 1 ± 0.000 4	0.032 ± 0.018	0.003 ± 0.002	0.037 ± 0.009	0.013 ± 0.07
